# Supplementary material for: Enzyme-Linked Phage Receptor Binding Protein Assays (ELPRA) Enable Identification of Bacillus anthracis Colonies
Source: Viruses. 2021 Jul 27;13(8):1462. doi: 10.3390/v13081462 (PMC8402711; doi:10.3390/v13081462)
Supplement: Supplementary file 1 [file viruses-13-01462-s001.zip]

Archive with 1 entries (1 files):
- viruses-1300262-supplementary.pdf
